# Supplementary material for: Graphdiyne and Nitrogen-Doped Graphdiyne Nanotubes as Highly Efficient Electrocatalysts for Oxygen Reduction Reaction
Source: Int J Mol Sci. 2023 Nov 27;24(23):16813. doi: 10.3390/ijms242316813 (PMC10706831; doi:10.3390/ijms242316813)
Supplement: Supplementary file 1 [file ijms-24-16813-s001.zip]

Archive with 1 entries (1 files):
- ijms-2714406-supplementary.pdf
